# Supplementary material for: A Novel DNA Synthesis Platform Design with High-Throughput Paralleled Addressability and High-Density Static Droplet Confinement
Source: Biosensors (Basel). 2024 Apr 6;14(4):177. doi: 10.3390/bios14040177 (PMC11047993; doi:10.3390/bios14040177)
Supplement: Supplementary file 1 [file biosensors-14-00177-s001.zip]

Archive with 1 entries (1 files):
- biosensors-2926172-supplementary.pdf
